# Supplementary material for: Hemoglobin and Its Relationship with Fatigue in Long-COVID Patients Three to Six Months after SARS-CoV-2 Infection
Source: Biomedicines. 2024 Jun 1;12(6):1234. doi: 10.3390/biomedicines12061234 (PMC11201257; doi:10.3390/biomedicines12061234)
Supplement: Supplementary file 1 [file biomedicines-12-01234-s001.zip]

Archive with 1 entries (1 files):
- biomedicines-2891800-supplementary.pdf
